# Supplementary material for: Cyclamen persicum Bulb Extract Modulates NF-κB, Oxidative Stress, and Apoptotic Pathways in Triple-Negative Breast Cancer
Source: Pharmaceuticals (Basel). 2026 Feb 28;19(3):388. doi: 10.3390/ph19030388 (PMC13028942; doi:10.3390/ph19030388)
Supplement: Supplementary file 1 [file pharmaceuticals-19-00388-s001.zip]

Archive with 1 entries (1 files):
- pharmaceuticals-4096887-supplementary.pdf
